# Supplementary material for: Identification of Selection Signals on the X-Chromosome in East Adriatic Sheep: A New Complementary Approach
Source: Front Genet. 2022 Apr 11;13:887582. doi: 10.3389/fgene.2022.887582 (PMC9126029; doi:10.3389/fgene.2022.887582)
Supplement: Supplementary file 1 [file DataSheet1.zip]

Archive with 5 entries (4 files):
- Supplementary_Material/
- Supplementary_Material/Supplementary Figure S1.docx
- Supplementary_Material/Supplementary File S1.docx
- Supplementary_Material/Supplementary File S2.docx
- Supplementary_Material/Supplementary Table S1.docx
